# Supplementary material for: Single versus Double Coffee-Ring Effect Patterns in Thin-Layer Chromatography Coupled with Surface-Enhanced Raman Spectroscopic Analysis of Anti-Diabetic Drugs Adulterated in Herbal Products
Source: Molecules. 2023 Jul 18;28(14):5492. doi: 10.3390/molecules28145492 (PMC10386024; doi:10.3390/molecules28145492)
Supplement: Supplementary file 1 [file molecules-28-05492-s001.zip]

Archive with 1 entries (1 files):
- molecules-2467581-supplementary.pdf
